# Supplementary material for: A Long-Term Incidence of Heart Failure and Predictors Following Newly Developed Acute Myocardial Infarction: A 10 Years Retrospective Cohort Study with Korean National Health Insurance Data
Source: Int J Environ Res Public Health. 2021 Jun 8;18(12):6207. doi: 10.3390/ijerph18126207 (PMC8229614; doi:10.3390/ijerph18126207)
Supplement: Supplementary file 1 [file ijerph-18-06207-s001.zip]

Archive with 1 entries (1 files):
- ijerph-1227393-supplementary.pdf
